# Supplementary material for: Evaluation of Viral Suppression in Paediatric Populations: Implications for the Transition to Dolutegravir-Based Regimens in Cameroon: The CIPHER-ADOLA Study
Source: Biomedicines. 2024 Sep 12;12(9):2083. doi: 10.3390/biomedicines12092083 (PMC11440115; doi:10.3390/biomedicines12092083)
Supplement: Supplementary file 1 [file biomedicines-12-02083-s001.zip]

Archive with 1 entries (1 files):
- biomedicines-3105317-supplementary.pdf
